# Supplementary material for: Remodelling of the bone marrow vasculature induced by venetoclax and azacitidine damage
Source: Blood. Author manuscript; Available in PMC 2026 Feb 18. (PMC7618727; doi:10.1182/blood.2025030055)
Supplement: Suppl Table 1 [file EMS212453-supplement-Suppl_Table_1.xlsx]

## Sheet: AEC
gene

## Sheet: SEC_1
gene

## Sheet: SEC_2
gene

## Sheet: SEC_3
gene

## Sheet: SEC_4
gene

## Sheet: Type_H_EC
gene

## Sheet: Type_R_EC_1
gene

## Sheet: Type_R_EC_2
gene
